# Supplementary material for: An Interactive Multimodality Curriculum Teaching Medicine Residents About Oncologic Documentation and Billing
Source: MedEdPORTAL. 2018 Aug 30;14:10746. doi: 10.15766/mep_2374-8265.10746 (PMC6346345; doi:10.15766/mep_2374-8265.10746)
Supplement: Supplementary file 1 — A. Preintervention Survey.docx B. Blank H&P 1.docx C. Billing and Coding Lecture.pptx D. Blank H&P 2.docx E. Standardized Rubric.docx F. Postintervention Survey.docx G. H&P 1.docx H. H&P 2.docx I. Summary of Current Studies.docx [file mep-14-10746-s001.zip]

Archive with 10 entries (10 files):
- A._Preintervention_Survey.docx
- B._Blank_H&P_1.docx
- C._Billing_and_Coding_Lecture.pptx
- D._Blank_H&P_2.docx
- E._Standardized_Rubric.docx
- F._Postintervention_Survey.docx
- G._H&P_1.docx
- H._H&P_2.docx
- I._Summary_of_Current_Studies.docx
- _Educational_Summary_Report_10746.pdf
